# Supplementary material for: MALDI-TOF-MS-Based Identification of Monoclonal Murine Anti-SARS-CoV-2 Antibodies within One Hour
Source: Antibodies (Basel). 2022 Apr 14;11(2):27. doi: 10.3390/antib11020027 (PMC9036215; doi:10.3390/antib11020027)
Supplement: Supplementary file 1 [file antibodies-11-00027-s001.zip]

Archive with 1 entries (1 files):
- antibodies-1659003-supplementary.pdf
